# Supplementary material for: Conformational cycle of human polyamine transporter ATP13A2
Source: Nat Commun. 2023 Apr 8;14:1978. doi: 10.1038/s41467-023-37741-0 (PMC10082790; doi:10.1038/s41467-023-37741-0)
Supplement: Supplementary file 4 — Supplementary Data 1 [file 41467_2023_37741_MOESM4_ESM.zip]

Archive with 2 entries (2 files):
- Supplementary Data 1b.xlsx
- Suppplementary Data 1a.xlsx
