# Supplementary material for: Conformational cycle of human polyamine transporter ATP13A2
Source: Nat Commun. 2023 Apr 8;14:1978. doi: 10.1038/s41467-023-37741-0 (PMC10082790; doi:10.1038/s41467-023-37741-0)
Supplement: Supplementary file 4 — Supplementary Data 1 [file 41467_2023_37741_MOESM4_ESM.zip › Supplementary Data 1b.xlsx]

## Sheet: Fig. 3e
Fig.3e
					Concentration of SPM ( mM)
	Sample	Blank tube	Standard tube	Ctrl tube	10 mM	5 mM	3 mM	1 mM	0.1 mM	0.01 mM	0.001 mM	0.0001 mM	0 mM
	WT #1	0.063	0.165	0.096	0.511	0.501	0.494	0.495	0.504	0.464	0.41	0.293	0.256
	WT #2	0.083	0.191	0.094	0.538	0.526	0.51	0.514	0.47	0.445	0.398	0.279	0.267
	WT #3	0.096	0.204	0.087	0.584	0.559	0.597	0.55	0.577	0.529	0.442	0.317	0.307
	WT #4	0.064	0.192	0.113	0.585	0.611	0.625	0.567	0.561	0.542	0.455	0.299	0.286
					Concentration of SPM ( mM)
	Sample	Blank tube	Standard tube	Ctrl tube	10 mM	5 mM	3 mM	1 mM	0.1 mM	0.01 mM	0.001 mM	0.0001 mM	0 mM
	Y240A #1	0.055	0.186	0.08	0.231	0.2	0.223	0.189	0.228	0.234	0.257	0.289	0.274
	Y240A #2	0.051	0.173	0.121	0.34	0.28	0.26	0.267	0.264	0.271	0.295	0.349	0.363
	Y240A #3	0.064	0.192	0.079	0.255	0.26	0.255	0.227	0.247	0.236	0.219	0.229	0.279
	Y240A #4	0.078	0.204	0.081	0.288	0.25	0.261	0.239	0.248	0.244	0.248	0.271	0.287
					Concentration of SPM ( mM)
	Sample	Blank tube	Standard tube	Ctrl tube	10 mM	5 mM	3 mM	1 mM	0.1 mM	0.01 mM	0.001 mM	0.0001 mM	0 mM
	F419A #1	0.055	0.186	0.104	0.211	0.202	0.202	0.19	0.204	0.2	0.193	0.195	0.191
	F419A #2	0.064	0.192	0.088	0.181	0.193	0.204	0.201	0.2	0.189	0.2	0.195	0.183
	F419A #3	0.096	0.204	0.096	0.19	0.175	0.169	0.171	0.174	0.159	0.177	0.179	0.175

## Sheet: Supplementary  Fig. 1b
Uncropped gel for Supplementary Fig. 1b

## Sheet: Supplementary  Fig. 1c
Supplementary Fig. 1c
	Phosphate/µM	0	15	30	50
	stand1	0.18	0.46	0.72	1.03
	stand2	0.178	0.46	0.738	1.024
		Control	SPM	SPD	PUT	Orthovanadate	Ctrl well
	#1	0.782	1.039	1.05	0.854	0.437	0.277
	#2	0.774	1.169	1.09	0.833	0.437	0.289
	#3	0.815	0.971	1.111	0.893	0.47	0.274
	#4	0.765	0.985	1.179	0.942	/	0.287

## Sheet: Supplementary  Fig. 1f
Uncropped gel for Supplementary Fig. 1f

## Sheet: Supplementary  Fig. 1g
Supplementary Fig. 1g
	Phosphate/µM	0	15	30	50
	stand1	0.16	0.402	0.656	0.91
	stand2	0.162	0.384	0.656	0.888
		WT	Y240A	F428A	F934A	F419A	L432A	E235A	N238A	K277A	Y241A	S270A	D513N	ctrl well
	#1	0.656	0.482	0.743	0.549	0.451	0.606	0.538	0.581	0.684	0.498	0.742	0.433	0.281
	#2	0.731	0.493	0.785	0.565	0.496	0.712	0.548	0.615	0.709	0.535	0.792	0.452	0.293
	#3	0.635	0.458	0.619	0.521	0.498	0.648	0.523	0.552	0.604	0.484	0.677	0.46	0.296

## Sheet: Supplementary  Fig. 13b
Uncropped gel for Supplementary Fig. 13b

## Sheet: Supplementary Fig. 13c
Supplementary Fig. 13
		E1-like	E1-ADP	E2P	E2Pi
	#1	2790497	654664	4847187	29216059
	#2	2465370	672961	3942842	21210895
	#3	2526852	648534	4184949	23036571
	#4	2745244	621899	3709926	20605035
	#5	2534488	645029	5120495	25829299
