# Supplementary material for: Conformational cycle of human polyamine transporter ATP13A2
Source: Nat Commun. 2023 Apr 8;14:1978. doi: 10.1038/s41467-023-37741-0 (PMC10082790; doi:10.1038/s41467-023-37741-0)
Supplement: Supplementary file 4 — Supplementary Data 1 [file 41467_2023_37741_MOESM4_ESM.zip › Suppplementary Data 1a.xlsx]

## Sheet: ATP13A2-WT-Crosslink
Peptide_Order	Protein Accession	Peptide	Peptide_Mass	Modifications	Proteins	Protein_Type
		Spectrum_Order	Title	Charge	Precursor_Mass	Evalue	Score	Precursor_Mass_Error(Da)	Precursor_Mass_Error(ppm)
1	Q9NQ11	INLGGKLQLVCFDK(6)-RFKQLER(3)	2661.49	null	7M5Y_1|Chain (506)-7M5Y_1|Chain (1160)/	Intra-Protein
		1	WT_1.23089.23089.4.0.dta	4	2661.48	0.00155	0.183	-0.014415	-5.41614
2	Q9NQ11	KQSQTLR(1)-FKQLER(2)	1818.02	null	7M5Y_1|Chain (280)-7M5Y_1|Chain (1160)/	Intra-Protein
		1	WT_1.8712.8712.4.0.dta	4	1818.02	1.07e-07	0.0164	0.000249	0.136962
3	Q9NQ11	SQAAVGAVPEGAWKDTAQLHK(14)-SEEAVSVGQKR(10)	3490.79	null	7M5Y_1|Chain (143)-7M5Y_1|Chain (160)/	Intra-Protein
		1	WT_1.14283.14283.5.0.dta	5	3490.79	0.00258	0.0438	-0.001464	-0.419389
		2	WT_1.14285.14285.4.1.dta	4	3490.79	2.58e-05	0.257	0.001796	0.514496
4	Q9NQ11	TGTLTEDGLDVMGVVPLKGQAFLPLVPEPR(18)-TGTLTEDGLDVMGVVPLKGQAFLPLVPEPR(18)	6436.44	null	7M5Y_1|Chain (532)-7M5Y_1|Chain (532)/	Inter-Protein
		1	WT_1.19809.19809.7.0.dta	7	6436.51	1	0.723	0.065044	10.1056

## Sheet: ATP13A2-WT-Monolink
Peptide_Order	Protein Accession	Peptide	Peptide_Mass	Modifications	Proteins
		Spectrum_Order	Title	Charge	Precursor_Mass	Evalue	Score	Precursor_Mass_Error(Da)	Precursor_Mass_Error(ppm)
1	Q9NQ11	FKQLER(2)	976.546	null	7M5Y_1|Chain (1160)/
		1	WT_1.12424.12424.2.0.dta	2	976.547	2.13e-11	9.8e-07	0.000598	0.612362
2	Q9NQ11	GQPASLEFLPMESPTAVNGVKDPDQAASYTVEPDPR(21)	3969.91	null	7M5Y_1|Chain (804)/
		1	WT_1.23403.23403.3.1.dta	3	3969.93	1	0.000465	0.027824	7.00873
		2	WT_1.21854.21854.4.1.dta	4	3969.91	6.96e-22	0.000725	0.00419	1.05544
		3	WT_1.21808.21808.4.1.dta	4	3969.91	1	0.00111	0.002948	0.742587
		4	WT_1.23334.23334.3.1.dta	3	3969.93	1	0.00144	0.022365	5.63363
		5	WT_1.23813.23813.4.0.dta	4	3969.91	1.32e-15	0.00233	0.007753	1.95294
		6	WT_1.22883.22883.3.0.dta	3	3969.92	1	0.00289	0.014012	3.52956
		7	WT_1.23812.23812.3.1.dta	3	3969.92	1.72e-24	0.00349	0.011571	2.91468
		8	WT_1.21297.21297.4.0.dta	4	3969.92	1	0.0433	0.013761	3.46633
		9	WT_1.21778.21778.4.0.dta	4	3969.91	1	0.0968	0.002948	0.742587
3	Q9NQ11	HFPKLLPK(4)	1135.69	null	7M5Y_1|Chain (839)/
		1	WT_1.13812.13812.2.0.dta	2	1135.69	0.00291	0.275	0.003259	2.86963
		2	WT_1.15809.15809.2.2.dta	2	1135.69	0.0356	0.615	0.001603	1.41148
4	Q9NQ11	HLALSGPTFGIIVKHFPK(14)	2118.21	null	7M5Y_1|Chain (835)/
		1	WT_1.20657.20657.3.0.dta	3	2118.21	2.77e-34	1.13e-09	0.000845	0.398922
		2	WT_1.20758.20758.2.0.dta	2	2118.21	1.18e-30	2.89e-07	-0.001059	-0.49995
		3	WT_1.19979.19979.3.1.dta	3	2118.23	2.2e-16	0.000456	0.0191	9.01704
5	Q9NQ11	KQSQTLR(1)	1016.57	null	7M5Y_1|Chain (280)/
		1	WT_1.7230.7230.2.0.dta	2	1016.57	4.77e-09	5.49e-06	0.000407	0.400365
		2	WT_1.7274.7274.2.0.dta	2	1016.57	1.88e-06	0.0353	0.000397	0.390528
		3	WT_1.8227.8227.2.2.dta	2	1016.58	0.0219	0.409	0.002126	2.09134
6	Q9NQ11	KRFKQLER(1)	1260.74	null	7M5Y_1|Chain (1157)/
		1	WT_1.6588.6588.3.0.dta	3	1260.74	1.38e-13	0.000698	0.000143	0.113425
7	Q9NQ11	KRFKQLER(4)	1260.74	null	7M5Y_1|Chain (1160)/
		1	WT_1.6600.6600.2.0.dta	2	1260.74	0.0691	0.506	-0.000555	-0.440217
		2	WT_1.6546.6546.2.0.dta	2	1260.74	0.0281	0.619	-0.001122	-0.889952
8	Q9NQ11	LRPKRASK(4)	1111.69	null	7M5Y_1|Chain (1152)/
		1	WT_1.3674.3674.2.0.dta	2	1111.7	0.045	0.639	0.000765	0.688139
9	Q9NQ11	RASKKR(5)	901.558	null	7M5Y_1|Chain (1157)/
		1	WT_1.8284.8284.2.3.dta	2	901.554	0.204	0.778	-0.003455	-3.83226
10	Q9NQ11	RFKQLER(3)	1132.65	null	7M5Y_1|Chain (1160)/
		1	WT_1.21546.21546.2.1.dta	2	1132.65	3.26e-16	7.09e-06	0.001954	1.72516
		2	WT_1.8378.8378.3.0.dta	3	1132.65	1.44e-06	0.00251	-0.000158	-0.139496
		3	WT_1.4268.4268.3.1.dta	3	1132.66	0.013	0.255	0.009421	8.31768
11	Q9NQ11	RLRPKR(5)	981.632	null	7M5Y_1|Chain (1152)/
		1	WT_1.3963.3963.2.0.dta	2	981.63	0.00146	0.71	-0.001766	-1.79905
12	Q9NQ11	SEEAVSVGQKR(10)	1345.7	null	7M5Y_1|Chain (160)/
		1	WT_1.10593.10593.2.0.dta	2	1345.7	1.25e-17	1.44e-08	-0.000246	-0.182805
13	Q9NQ11	SQAAVGAVPEGAWKDTAQLHK(14)	2320.19	null	7M5Y_1|Chain (143)/
		1	WT_1.16614.16614.3.0.dta	3	2320.2	3.57e-28	1.03e-07	0.002233	0.96242
		2	WT_1.16636.16636.2.0.dta	2	2320.19	1.42e-19	4.13e-06	0.001735	0.747783
		3	WT_1.16640.16640.4.1.dta	4	2320.2	3.09e-28	5.03e-05	0.003029	1.3055
14	Q9NQ11	SQAAVGAVPEGAWKDTAQLHKSEEAVSVGQKR(21)	3490.79	null	7M5Y_1|Chain (150)/
		1	WT_1.19676.19676.3.0.dta	3	3490.78	1	0.0123	-0.012391	-3.54962
15	Q9NQ11	TGFCTAKGGLVSSILHPR(7)	2000.06	null	7M5Y_1|Chain (404)/
		1	WT_1.20184.20184.4.0.dta	4	2000.06	7.56e-19	7.12e-05	-0.000102	-0.050998
16	Q9NQ11	TGTLTEDGLDVMGVVPLKGQAFLPLVPEPR(18)	3305.77	null	7M5Y_1|Chain (532)/
		1	WT_1.27116.27116.4.0.dta	4	3305.77	1.87e-47	1.17e-06	0.002303	0.696661
		2	WT_1.27296.27296.3.1.dta	3	3305.78	4.27e-18	0.000126	0.011665	3.52868
		3	WT_1.26863.26863.2.2.dta	2	3305.79	1.62e-34	0.000335	0.016806	5.08384
		4	WT_1.26803.26803.2.1.dta	2	3305.79	7.87e-30	0.000538	0.016806	5.08384
		5	WT_1.27178.27178.3.1.dta	3	3305.77	9.02e-05	0.0871	0.004738	1.43325
17	Q9NQ11	TVAAPDNLPNYENTVVFSLSSFQYLILAAAVSKGAPFR(33)	4227.2	null	7M5Y_1|Chain (1067)/
		1	WT_1.27924.27924.3.1.dta	3	4227.24	4e-31	0.00685	0.039954	9.45164
18	Q9NQ11	VIGYHVVVWMMAGIPLLLFRWKPLWGVR(22)	3492.96	null	7M5Y_1|Chain (68)/
		1	WT_1.27795.27795.4.0.dta	4	3492.95	2.22e-32	7.92e-06	-0.003987	-1.14144
		2	WT_1.27836.27836.4.1.dta	4	3492.95	1	0.153	-0.002743	-0.785295
19	Q9NQ11	VVALASKPLPTVPSLEAAQQLTR(7)	2545.46	null	7M5Y_1|Chain (693)/
		1	WT_1.22965.22965.3.0.dta	3	2545.47	3.34e-11	9.64e-06	0.007951	3.1236
		2	WT_1.23013.23013.2.0.dta	2	2545.47	1	1.31e-05	0.006793	2.66867
		3	WT_1.24727.24727.3.0.dta	3	2545.46	1	4.09e-05	0.004737	1.86096
		4	WT_1.20309.20309.3.1.dta	3	2545.49	2.91e-12	0.0103	0.025314	9.94477
		5	WT_1.16800.16800.3.0.dta	3	2545.49	1.97e-08	0.0296	0.027184	10.6794
		6	WT_1.24783.24783.3.1.dta	3	2545.46	2.2e-05	0.0433	0.004887	1.91989
20	Q9NQ11	WKPLWGVR(2)	1197.68	null	7M5Y_1|Chain (68)/
		1	WT_1.21351.21351.2.0.dta	2	1197.68	1.12e-14	0.000167	0.000476	0.397436

## Sheet: ATP13A2-WT-Looplink
Peptide_Order	Protein Accession	Peptide	Peptide_Mass	Modifications	Proteins
		Spectrum_Order	Title	Charge	Precursor_Mass	Evalue	Score	Precursor_Mass_Error(Da)	Precursor_Mass_Error(ppm)
1	Q9NQ11	DTAQLHKSEEAVSVGQKR(7)(17)	2121.09	null	7M5Y_1|Chain (150)(160)/
		1	WT_1.12074.12074.3.0.dta	3	2121.09	3.99e-07	0.192	-0.000111	-0.052332
2	Q9NQ11	HLALSGPTFGIIVKHFPKLLPK(14)(18)	2551.52	null	7M5Y_1|Chain (835)(839)/
		1	WT_1.23805.23805.3.0.dta	3	2551.51	6.51e-16	0.0677	-0.003264	-1.27924
3	Q9NQ11	KRFKQLER(1)(4)	1242.73	null	7M5Y_1|Chain (1157)(1160)/
		1	WT_1.9990.9990.3.0.dta	3	1242.73	1.22e-09	0.125	0.001922	1.54659
		2	WT_1.9993.9993.2.0.dta	2	1242.73	3.66e-19	0.19	0.001882	1.51441
		3	WT_1.10108.10108.3.0.dta	3	1242.73	0.000235	0.281	7.1e-05	0.057132
4	Q9NQ11	PINFKFYKHSMKFVAALSVLALLGTIYSIFILYR(5)(8)	4102.3	null	7M5Y_1|Chain (420)(423)/
		1	WT_1.28373.28373.4.1.dta	4	4102.32	1	0.212	0.017178	4.18741
5	Q9NQ11	SQAAVGAVPEGAWKDTAQLHKSEEAVSVGQKR(14)(21)	3472.78	null	7M5Y_1|Chain (143)(150)/
		1	WT_1.21011.21011.3.0.dta	3	3472.77	1	0.281	-0.010971	-3.15914

## Sheet: ATP13A2-WT-SPM
Peptide_Order	Protein Accession	Peptide	Peptide_Mass	Modifications	Proteins
		Spectrum_Order	Title	Charge	Precursor_Mass	Evalue	Score	Precursor_Mass_Error(Da)	Precursor_Mass_Error(ppm)
1	Q9NQ11	INLGGKLQLVCFDK(6)	2021.2	Iodoacetanilide[C](11)	7M5Y_1|Chain (506)/
		1	WT_1.16824.16824.3.0.dta	3	2021.21	0.000207	9.25e-06	0.00972	4.80903
		2	WT_1.16847.16847.4.0.dta	4	2021.21	0.00567	0.00951	0.012656	6.26163
